# Supplementary material for: Gamification, Exergames, and Digital Games in Older Adults Aged 75 and Over: Evidence on Well-Being, Quality of Life, and Social Engagement—A Scoping Review
Source: Healthcare (Basel). 2026 Feb 12;14(4):470. doi: 10.3390/healthcare14040470 (PMC12940992; doi:10.3390/healthcare14040470)
Supplement: Supplementary file 1 [file healthcare-14-00470-s001.zip]

Archive with 1 entries (1 files):
- healthcare-4095747-supplementary.pdf
